# Supplementary material for: Human activation-induced deaminase lacks strong replicative strand bias or preference for cytosines in hairpin loops
Source: Nucleic Acids Res. 2022 May 7;50(9):5145–57. doi: 10.1093/nar/gkac296 (PMC9122604; doi:10.1093/nar/gkac296)
Supplement: gkac296_Supplemental_Files [file gkac296_supplemental_files.zip]

Archive with 3 entries (3 files):
- Supplementary Figures.pdf
- Supplementary Table Legends.docx
- Supplementary Tables.xlsx
