# Supplementary material for: Human activation-induced deaminase lacks strong replicative strand bias or preference for cytosines in hairpin loops
Source: Nucleic Acids Res. 2022 May 7;50(9):5145–57. doi: 10.1093/nar/gkac296 (PMC9122604; doi:10.1093/nar/gkac296)
Supplement: gkac296_Supplemental_Files [file gkac296_supplemental_files.zip › Supplementary Tables.xlsx]

## Sheet: Table S1
	Supplementary Table S1
	Primers used for cloning and site-directed mutagenesis
Construct	Primer Sequence
Cry_AID	FP - 5’ TAAGCAGAATTCAATGGACAGCCTCTTGATGAAC
	RP - 5’ TGCTTAGGATCCTCAAAGTCCCAAAGTACG
Cry_mut	FP - 5' GGAGGAAGAGCAATGCCACGTGGCAGCCG 3'
	RP - 5' CGGCTGCCACGTGGCATTGCTCTTCCTCC 3'
WT_AID	FP - 5’ TAAGCAGAATTCAATGGACAGCCTCTTGATGAAC
	RP - 5’ TGCTTAGGATCCTCAAAGTCCCAAAGTACG
WT_mut	FP - 5' GGAGGAAGAGCAATGCCACGTGGCAGCCG 3'
	RP - 5' CGGCTGCCACGTGGCATTGCTCTTCCTCC 3'
Cry_triple_mut	FP - 5' CTACGTAGCACAGGTAGGTCTCCTCGCTACCCTCAGCCCAGCGGACATTTTTGAAT 3'
	RP - 5' ATTCAAAAATGTCCGCTGGGCTGAGGGTAGCGAGGAGACCTACCTGTGCTACGTAG 3'

## Sheet: Table S2
		Supplementary Table S2
		Genes overlapping uracilation peaks
Experiment 1			Experiment 2
Peak Number	Genomic Position (BH214 genome coordinates, bp)		Peak Number	Genomic Position (BH214 genome coordinates, bp)		Gene Type	Gene name
1	569282	569416	1	569271	569368	Pseudo	peaD
2	684403	685244	2	684414	685227	tRNA	metT
							glnU
							leuW
-	-	-	3	746561	746620	-	Intergenic
3	932093	932240	4	932112	932257	CDS	ybjX
4	934091	934397	5	934072	934430	CDS	macB
-	-	-	6	1044777	1044883	tRNA	serT
-	-	-	7	1116001	1116177	CDS	ycdZ
-	-	-	8	1145716	1145778	CDS	flgA
-	-	-	9	1146088	1146223	CDS	flgA
5	1146293	1146542	10	1146287	1146750	CDS	flgB
-	-	-	11	1264641	1264682	CDS	prs
6	1779558		-	-	-	CDS	rplT
		1779960	12	1779771	1779925	CDS	rpmI
7	1842798	1842892	-	-	-	CDS	gapA
8	1948674	1948988	13	1948697	1949004	CDS	flhB
9	1973922	1974070	14	1973943	1974098	tRNA	glyW
-	-	-	15	1983698	1983736	-	Intergenic
10	1994771	1994947	16	1994769		CDS	fliE
11	1995099	1995181			1995354	CDS	fliF
-	-	-	17	1995552	1995576
-	-	-	18	1995592	1995601	-	Intergenic
-	-	-	19	1995999	1996097	CDS	fliE
-	-	-	20	2001974	2002165	CDS	fliM
12	2041683	2041725	-	-	-	tRNA	asnU
-	-	-	21	2495865	2495920	tRNA	alaX
13	2498717	2498877	-	-	-	tRNA	valU
14	2511342	2511408	-	-	-	-	Intergenic
15	2687043	2687197	-	-	-	-	Intergenic
16	2701999	2702019	-	-	-	-	Intergenic
17	2712198	2712832	22	2712588	2712775	CDS	tetB
18	2793703	2794560	-	-	-	tRNA	argQ
			-	-	-		argC
			-	-	-		argY
			-	-	-		argV
19	2794654	2794795	-	-	-	tRNA	serV
20	3299406	3299521	-	-	-	tRNA	leuU
21	3299797	3300034	-	-	-	CDS	secG
-	-	-	23	3299893	3300022	-	Intergenic
22	3421369	3421547	24	3421382	3421602	CDS	secY
			25	3686812	3686894	tRNA	proK
23	3698005	3698153	-	-	-	-	Intergenic
24	3865165	3865259	-	-	-	CDS	rnpA
-	-	-	26	3865707	3865818	CDS	yidD
							yidC
25	3922244	3922380	27	3922199	3922315	-	Intergenic
26	3963045	3963574	28	3962984	3963595	tRNA	argX
							hisR
							leuT
							proM
-	-	-	29	3963845	3963862	CDS	aslB
27	4158839	4159389	30	4158862	4159284	tRNA	glyT
							thrT
						CDS	tufB
28	4345710	4345808	31	4345685	4345816	tRNA	pheU
29	4375370	4375534	32	4375536		tRNA	glyV
					4375642	tRNA	glyX
30	4448148	4448294	33	4448198		CDS	treB
31	4448452	4449005			4448490	CDS	treB
32	4449207	4449436	34	4449201	4449444	CDS	treB
							treR
-	-	-	35	4479443	4479557	tRNA	leuX
33	4591077		-	-	-	CDS	yjjZ
		4591245	36	4591132	4591241	tRNA	leuV
34	4591434	4591549	37	4591395	4591630	tRNA	leuQ
	tRNA genes are shown in red.

## Sheet: Table S3
		Supplementary Table S3
		The list of fastq files and their accession numbers
BioProject	BioSample	Accession	Sample Type	Sequencing method	FastQ files	Use	Source
PRJNA801888	SAMN25410391	SRR17822320	AID.cry	UPD-Seq	Cry-1-pASK_S6_L001_R1_001.fastq.gz	NDC2, UI anslysis	This Study
					Cry-1-pASK_S6_L001_R2_001.fastq.gz
PRJNA801888	SAMN25410391	SRR17822321	AID.cry	UPD-Seq	Cry-2-pASK_S8_L001_R1_001.fastq.gz	NDC2, UI anslysis	This Study
					Cry-2-pASK_S8_L001_R2_001.fastq.gz
PRJNA801888	SAMN25410392	SRR17822878	A3A	UPD-Seq	A-A3A-I_S3_L001_R1_001.fastq.gz	UI analysis	This Study
					A-A3A-I_S3_L001_R2_001.fastq.gz
PRJNA801888	SAMN25410392	SRR17822877	A3A	UPD-Seq	G-A3A-I_S4_L001_R1_001.fastq.gz	UI analysis	This Study
					G-A3A-I_S4_L001_R2_001.fastq.gz
PRJNA801888	SAMN25410393	SRR17822875	A3A-AIDL1	UPD-Seq	E-A3A-AIDL1-I_S6_L001_R1_001.fastq.gz	UI analysis	This Study
					E-A3A-AIDL1-I_S6_L001_R2_001.fastq.gz
PRJNA801888	SAMN25410393	SRR17822874	A3A-AIDL1	UPD-Seq	K-A3A-AIDL1-I_S7_L001_R1_001.fastq.gz	UI analysis	This Study
					K-A3A-AIDL1-I_S7_L001_R2_001.fastq.gz
PRJNA801888	SAMN25410394	SRR17822319	EV	UPD-Seq	EV-2-pASK_S9_L001_R1_001.fastq.gz	NDC2, UI anslysis	This Study
					EV-2-pASK_S9_L001_R2_001.fastq.gz
PRJNA801888	SAMN25410394	SRR17822318	EV	UPD-Seq	EV-1-pASK_S4_L001_R1_001.fastq.gz	NDC2, UI anslysis	This Study
					EV-1-pASK_S4_L001_R2_001.fastq.gz
PRJNA801888	SAMN25410394	SRR17822876	EV	UPD-Seq	M-EV-I_S1_L001_R1_001.fastq.gz	UI analysis	This Study
					M-EV-I_S1_L001_R2_001.fastq.gz
PRJNA448166	SAMN08824587	SRR9864913	A3A	UPD-Seq	BH214_A3A_S1_L001_R1_001.fastq.gz	NDC2, UI anslysis	PMID: 31431505
					BH214_A3A_S1_L001_R2_001.fastq.gz
PRJNA448166	SAMN08824587	SRR6924522	A3A	UPD-Seq	PD-A3A-BH214_S6_L001_R1_001.fastq	NDC2, UI anslysis	PMID: 31431505
					PD-A3A-BH214_S6_L001_R2_001.fastq
PRJNA448166	SAMN08824587	SRR9864915	EV	UPD-Seq	BH214_EV_I_S3_L001_R1_001.fastq.gz	NDC2, UI anslysis	PMID: 31431505
					BH214_EV_I_S3_L001_R2_001.fastq.gz
PRJNA448166	SAMN08824587	SRR6924520	EV	UPD-Seq	PD-EVI-BH214_S8_L001_R2_001.fastq	NDC2, UI anslysis	PMID: 31431505
					PD-EVI-BH214_S8_L001_R1_001.fastq
PRJNA801888	SAMN25410394	SRR17823286	EV	UPD-Seq	EV-Ind-3_S5_L001_R1_001.fastq.gz	UI analysis	Other ongoing project
					EV-Ind-3_S5_L001_R2_001.fastq.gz
PRJNA801888	SAMN25410394	SRR17823285	EV	UPD-Seq	EV-Ind-4_S3_L001_R1_001.fastq.gz	UI analysis	Other ongoing project
					EV-Ind-4_S3_L001_R2_001.fastq.gz
PRJNA801888	SAMN25410394	SRR17823284	EV	UPD-Seq	EV-Ind-5_S6_L001_R1_001.fastq.gz	UI analysis	Other ongoing project
					EV-Ind-5_S6_L001_R2_001.fastq.gz
PRJNA801888	SAMN25410394	SRR17823283	EV	UPD-Seq	S4-EV1_S6_L001_R1_001.fastq.gz	UI analysis	Other ongoing project
					S4-EV1_S6_L001_R2_001.fastq.gz
PRJNA801888	SAMN25410394	SRR17823282	EV	UPD-Seq	S5-EV3A_S1_L001_R1_001.fastq.gz	UI analysis	Other ongoing project
					S5-EV3A_S1_L001_R2_001.fastq.gz
PRJNA801888	SAMN25410394	SRR17823281	EV	UPD-Seq	S6-EV5_S2_L001_R1_001.fastq.gz	UI analysis	Other ongoing project
					S6-EV5_S2_L001_R2_001.fastq.gz
